# Supplementary material for: Evaluation of the Standard M10 MTB/NTM Molecular Test for the Rapid Identification of Tuberculous and Nontuberculous Mycobacteria in Liquid Cultures
Source: Pathogens. 2025 May 22;14(6):517. doi: 10.3390/pathogens14060517 (PMC12195744; doi:10.3390/pathogens14060517)
Supplement: Supplementary file 1 [file pathogens-14-00517-s001.zip]

Archive with 1 entries (1 files):
- pathogens-3631074-supplementary.pdf
